# Supplementary material for: Specific proteolysis mediated by a p97-directed proteolysis-targeting chimera (p97-PROTAC)
Source: eLife. 2025 Nov 26;14:e101496. doi: 10.7554/eLife.101496 (PMC12755880; doi:10.7554/eLife.101496)
Supplement: Figure 1—source data 2. [file elife-101496-fig1-data2.zip]

Archive with 4 entries (3 files):
- Figure 1-source data 2/
- Figure 1-source data 2/Figure 1C-source data 2.pdf
- Figure 1-source data 2/Figure 1Esource data 2.pdf
- Figure 1-source data 2/Figure 1G-source data 2.pdf
