# Supplementary material for: Specific proteolysis mediated by a p97-directed proteolysis-targeting chimera (p97-PROTAC)
Source: eLife. 2025 Nov 26;14:e101496. doi: 10.7554/eLife.101496 (PMC12755880; doi:10.7554/eLife.101496)
Supplement: Figure 2—source data 1. [file elife-101496-fig2-data1.zip]

Archive with 3 entries (2 files):
- Figure 2-source data 1/
- Figure 2-source data 1/Figure 2F-source data 1.tif
- Figure 2-source data 1/Thumbs.db
